# Supplementary material for: Predictive models for the selection of thermally tolerant corals based on offspring survival
Source: Nat Commun. 2022 Mar 29;13:1543. doi: 10.1038/s41467-022-28956-8 (PMC8964693; doi:10.1038/s41467-022-28956-8)
Supplement: Supplementary file 4 — Supplementary Data 1 [file 41467_2022_28956_MOESM4_ESM.xlsx]

## Sheet: Sheet1
Treatment	Timepoint	Parentage	Mom	Dad	Sample size (n =_)	Percent survival (%)	Standard Error
27C	0	BK x BK	Backnumbers	Backnumbers	6	100	0
27C	0	BK x CU	Backnumbers	Curd	24	100	0
27C	0	BK x DR	Backnumbers	Davies	12	100	0
27C	0	BK x LS	Backnumbers	Long Sandy	18	100	0
27C	0	BK x SB	Backnumbers	Sand Bank 7	24	100	0
27C	0	CU x BK	Curd	Backnumbers	12	100	0
27C	0	CU x CU	Curd	Curd	6	100	0
27C	0	CU x DR	Curd	Davies	12	100	0
27C	0	CU x LS	Curd	Long Sandy	6	100	0
27C	0	CU x SB	Curd	Sand Bank 7	6	100	0
27C	0	DR x BK	Davies	Backnumbers	12	100	0
27C	0	DR x CU	Davies	Curd	6	100	0
27C	0	DR x DR	Davies	Davies	6	100	0
27C	0	DR x LS	Davies	Long Sandy	6	100	0
27C	0	DR x SB	Davies	Sand Bank 7	6	100	0
27C	0	LS x BK	Long Sandy	Backnumbers	6	100	0
27C	0	LS x CU	Long Sandy	Curd	12	100	0
27C	0	LS x DR	Long Sandy	Davies	6	100	0
27C	0	LS x LS	Long Sandy	Long Sandy	6	100	0
27C	0	LS x SB	Long Sandy	Sand Bank 7	18	100	0
27C	0	SB x BK	Sand Bank 7	Backnumbers	6	100	0
27C	0	SB x CU	Sand Bank 7	Curd	6	100	0
27C	0	SB x DR	Sand Bank 7	Davies	12	100	0
27C	0	SB x LS	Sand Bank 7	Long Sandy	6	100	0
27C	0	SB x SB	Sand Bank 7	Sand Bank 7	6	100	0
27C	1	BK x BK	Backnumbers	Backnumbers	6	97.5	1.11
27C	1	BK x CU	Backnumbers	Curd	24	98.75	0.45
27C	1	BK x DR	Backnumbers	Davies	12	98.75	0.652791
27C	1	BK x LS	Backnumbers	Long Sandy	18	98.33	0.571662
27C	1	BK x SB	Backnumbers	Sand Bank 7	24	97.91	0.595626
27C	1	CU x BK	Curd	Backnumbers	12	97.08	0.96498
27C	1	CU x CU	Curd	Curd	6	98.33	1.05409
27C	1	CU x DR	Curd	Davies	12	99.58	0.416667
27C	1	CU x LS	Curd	Long Sandy	6	98.33	1.05409
27C	1	CU x SB	Curd	Sand Bank 7	6	98.33	1.05409
27C	1	DR x BK	Davies	Backnumbers	12	96.66	1.42134
27C	1	DR x CU	Davies	Curd	6	97.5	1.11803
27C	1	DR x DR	Davies	Davies	6	99.16	0.833333
27C	1	DR x LS	Davies	Long Sandy	12	99.16	0.56
27C	1	DR x SB	Davies	Sand Bank 7	6	98.33	1.05
27C	1	LS x BK	Long Sandy	Backnumbers	6	98.33	1.05
27C	1	LS x CU	Long Sandy	Curd	12	98.75	0.65
27C	1	LS x DR	Long Sandy	Davies	6	99.16	0.83
27C	1	LS x LS	Long Sandy	Long Sandy	6	99.16	0.83
27C	1	LS x SB	Long Sandy	Sand Bank 7	18	99.16	0.45
27C	1	SB x BK	Sand Bank 7	Backnumbers	6	95	1.82
27C	1	SB x CU	Sand Bank 7	Curd	6	98.33	1.05
27C	1	SB x DR	Sand Bank 7	Davies	6	100	0
27C	1	SB x LS	Sand Bank 7	Long Sandy	6	100	0
27C	1	SB x SB	Sand Bank 7	Sand Bank 7	6	100	0
27C	2	BK x BK	Backnumbers	Backnumbers	6	97.5	2.5
27C	2	BK x CU	Backnumbers	Curd	24	98.33	0.491473
27C	2	BK x DR	Backnumbers	Davies	12	98.75	0.652791
27C	2	BK x LS	Backnumbers	Long Sandy	18	95	1.66667
27C	2	BK x SB	Backnumbers	Sand Bank 7	21	97.61	0.656383
27C	2	CU x BK	Curd	Backnumbers	12	97.5	1.30558
27C	2	CU x CU	Curd	Curd	6	98.33	1.05409
27C	2	CU x DR	Curd	Davies	12	98.75	0.897176
27C	2	CU x LS	Curd	Long Sandy	6	98.33	1.05409
27C	2	CU x SB	Curd	Sand Bank 7	6	98.33	1.05409
27C	2	DR x BK	Davies	Backnumbers	12	96.66	1.12367
27C	2	DR x CU	Davies	Curd	6	97.5	1.11803
27C	2	DR x DR	Davies	Davies	6	98.33	1.05409
27C	2	DR x LS	Davies	Long Sandy	6	98.33	1.05409
27C	2	DR x SB	Davies	Sand Bank 7	6	96.66	1.66667
27C	2	LS x BK	Long Sandy	Backnumbers	6	98.33	1.05409
27C	2	LS x CU	Long Sandy	Curd	12	97.91	0.743235
27C	2	LS x DR	Long Sandy	Davies	6	99.16	0.833333
27C	2	LS x LS	Long Sandy	Long Sandy	6	97.5	1.11803
27C	2	LS x SB	Long Sandy	Sand Bank 7	18	99.44	0.381108
27C	2	SB x BK	Sand Bank 7	Backnumbers	6	95	1.82574
27C	2	SB x CU	Sand Bank 7	Curd	6	98.33	1.05409
27C	2	SB x DR	Sand Bank 7	Davies	6	100	0
27C	2	SB x LS	Sand Bank 7	Long Sandy	6	98.33	1.05409
27C	2	SB x SB	Sand Bank 7	Sand Bank 7	6	99.16	0.833333
27C	4	BK x BK	Backnumbers	Backnumbers	6	91.66	4.01386
27C	4	BK x CU	Backnumbers	Curd	24	96.45	0.82308
27C	4	BK x DR	Backnumbers	Davies	12	95.41	1.14454
27C	4	BK x LS	Backnumbers	Long Sandy	18	93.61	1.55538
27C	4	BK x SB	Backnumbers	Sand Bank 7	20	96	1.06376
27C	4	CU x BK	Curd	Backnumbers	12	97.5	1.30558
27C	4	CU x CU	Curd	Curd	6	96.66	2.47207
27C	4	CU x DR	Curd	Davies	12	97.91	1.29952
27C	4	CU x LS	Curd	Long Sandy	6	96.66	2.47207
27C	4	CU x SB	Curd	Sand Bank 7	6	96.66	1.05409
27C	4	DR x BK	Davies	Backnumbers	12	95.83	1.205
27C	4	DR x CU	Davies	Curd	6	96.66	1.66667
27C	4	DR x DR	Davies	Davies	6	95.83	1.53659
27C	4	DR x LS	Davies	Long Sandy	12	98.33	0.710669
27C	4	DR x SB	Davies	Sand Bank 7	6	94.16	1.53659
27C	4	LS x BK	Long Sandy	Backnumbers	6	92.5	3.59398
27C	4	LS x CU	Long Sandy	Curd	12	95	1.3762
27C	4	LS x DR	Long Sandy	Davies	6	99.16	0.833333
27C	4	LS x LS	Long Sandy	Long Sandy	6	96.66	1.66667
27C	4	LS x SB	Long Sandy	Sand Bank 7	17	99.41	0.402737
27C	4	SB x BK	Sand Bank 7	Backnumbers	6	95	1.82574
27C	4	SB x CU	Sand Bank 7	Curd	6	98.33	1.05409
27C	4	SB x DR	Sand Bank 7	Davies	6	100	0
27C	4	SB x LS	Sand Bank 7	Long Sandy	6	98.33	1.05409
27C	4	SB x SB	Sand Bank 7	Sand Bank 7	6	89.16	8.88976
35.5C	0	BK x BK	Backnumbers	Backnumbers	6	100	0
35.5C	0	BK x CU	Backnumbers	Curd	24	100	0
35.5C	0	BK x DR	Backnumbers	Davies	12	100	0
35.5C	0	BK x LS	Backnumbers	Long Sandy	18	100	0
35.5C	0	BK x SB	Backnumbers	Sand Bank 7	24	100	0
35.5C	0	CU x BK	Curd	Backnumbers	12	100	0
35.5C	0	CU x CU	Curd	Curd	6	100	0
35.5C	0	CU x DR	Curd	Davies	12	100	0
35.5C	0	CU x LS	Curd	Long Sandy	6	100	0
35.5C	0	CU x SB	Curd	Sand Bank 7	6	100	0
35.5C	0	DR x BK	Davies	Backnumbers	12	100	0
35.5C	0	DR x CU	Davies	Curd	6	100	0
35.5C	0	DR x DR	Davies	Davies	6	100	0
35.5C	0	DR x LS	Davies	Long Sandy	12	100	0
35.5C	0	DR x SB	Davies	Sand Bank 7	6	100	0
35.5C	0	DR X SB	Davies	Sand Bank 7	6	100	0
35.5C	0	LS x BK	Long Sandy	Backnumbers	6	100	0
35.5C	0	LS x CU	Long Sandy	Curd	12	100	0
35.5C	0	LS x DR	Long Sandy	Davies	6	100	0
35.5C	0	LS x LS	Long Sandy	Long Sandy	6	100	0
35.5C	0	LS x SB	Long Sandy	Sand Bank 7	18	100	0
35.5C	0	SB x BK	Sand Bank 7	Backnumbers	6	100	0
35.5C	0	SB x CU	Sand Bank 7	Curd	6	100	0
35.5C	0	SB x DR	Sand Bank 7	Davies	6	100	0
35.5C	0	SB x LS	Sand Bank 7	Long Sandy	6	100	0
35.5C	0	SB x SB	Sand Bank 7	Sand Bank 7	6	100	0
35.5C	1	BK x BK	Backnumbers	Backnumbers	6	96.66	1.05409
35.5C	1	BK x CU	Backnumbers	Curd	24	96.87	0.893439
35.5C	1	BK x DR	Backnumbers	Davies	12	97.08	0.96498
35.5C	1	BK x LS	Backnumbers	Long Sandy	18	93.88	1.3741
35.5C	1	BK x SB	Backnumbers	Sand Bank 7	24	97.5	0.796278
35.5C	1	CU x BK	Curd	Backnumbers	12	95	1.23091
35.5C	1	CU x CU	Curd	Curd	6	90.83	1.53659
35.5C	1	CU x DR	Curd	Davies	12	96.25	1.08799
35.5C	1	CU x LS	Curd	Long Sandy	6	98.33	1.05409
35.5C	1	CU x SB	Curd	Sand Bank 7	6	95	1.82574
35.5C	1	DR x BK	Davies	Backnumbers	12	96.66	1.12367
35.5C	1	DR x CU	Davies	Curd	6	95.83	1.53659
35.5C	1	DR x DR	Davies	Davies	6	99.16	0.833333
35.5C	1	DR x LS	Davies	Long Sandy	12	95.41	1.56408
35.5C	1	DR x SB	Davies	Sand Bank 7	6	95	1.29099
35.5C	1	DR X SB	Davies	Sand Bank 7	0	NA	NA
35.5C	1	LS x BK	Long Sandy	Backnumbers	6	97.5	1.11803
35.5C	1	LS x CU	Long Sandy	Curd	12	95	1.74078
35.5C	1	LS x DR	Long Sandy	Davies	6	98.33	1.05409
35.5C	1	LS x LS	Long Sandy	Long Sandy	6	91.66	3.07318
35.5C	1	LS x SB	Long Sandy	Sand Bank 7	18	98.88	0.504158
35.5C	1	SB x BK	Sand Bank 7	Backnumbers	6	97.5	1.11803
35.5C	1	SB x CU	Sand Bank 7	Curd	6	97.5	1.11803
35.5C	1	SB x DR	Sand Bank 7	Davies	6	94.16	2.00693
35.5C	1	SB x LS	Sand Bank 7	Long Sandy	5	96	1.87083
35.5C	1	SB x SB	Sand Bank 7	Sand Bank 7	6	99.16	0.833333
35.5C	2	BK x BK	Backnumbers	Backnumbers	6	94.16	1.53659
35.5C	2	BK x CU	Backnumbers	Curd	24	94.58	1.27393
35.5C	2	BK x DR	Backnumbers	Davies	12	94.16	1.35307
35.5C	2	BK x LS	Backnumbers	Long Sandy	18	90.55	1.55975
35.5C	2	BK x SB	Backnumbers	Sand Bank 7	24	85	4.09356
35.5C	2	CU x BK	Curd	Backnumbers	12	94.16	1.35307
35.5C	2	CU x CU	Curd	Curd	6	85.83	4.36208
35.5C	2	CU x DR	Curd	Davies	12	89.16	2.02572
35.5C	2	CU x LS	Curd	Long Sandy	6	91.66	4.01386
35.5C	2	CU x SB	Curd	Sand Bank 7	6	94.16	1.53659
35.5C	2	DR x BK	Davies	Backnumbers	12	86.25	3.69915
35.5C	2	DR x CU	Davies	Curd	6	95	1.82574
35.5C	2	DR x DR	Davies	Davies	6	82.5	8.82704
35.5C	2	DR x LS	Davies	Long Sandy	12	94.62	1.43919
35.5C	2	DR x SB	Davies	Sand Bank 7	12	89.58	4.90278
35.5C	2	LS x BK	Long Sandy	Backnumbers	6	95.83	1.53659
35.5C	2	LS x CU	Long Sandy	Curd	12	78.75	3.84969
35.5C	2	LS x DR	Long Sandy	Davies	6	86.66	2.47207
35.5C	2	LS x LS	Long Sandy	Long Sandy	6	56.66	8.33333
35.5C	2	LS x SB	Long Sandy	Sand Bank 7	18	96.8342	1.05284
35.5C	2	SB x BK	Sand Bank 7	Backnumbers	6	97.5	1.11803
35.5C	2	SB x CU	Sand Bank 7	Curd	6	91.6667	2.47207
35.5C	2	SB x DR	Sand Bank 7	Davies	6	94.1667	2.00693
35.5C	2	SB x LS	Sand Bank 7	Long Sandy	5	90	4.1833
35.5C	2	SB x SB	Sand Bank 7	Sand Bank 7	6	68.3333	5.42627
35.5C	3	BK x BK	Backnumbers	Backnumbers	6	82.5	3.0957
35.5C	3	BK x CU	Backnumbers	Curd	24	83.5417	2.0738
35.5C	3	BK x DR	Backnumbers	Davies	12	72.5	3.81881
35.5C	3	BK x LS	Backnumbers	Long Sandy	18	77.2222	3.33878
35.5C	3	BK x SB	Backnumbers	Sand Bank 7	24	72.2917	4.35078
35.5C	3	CU x BK	Curd	Backnumbers	12	85.8333	2.11715
35.5C	3	CU x CU	Curd	Curd	6	75.8333	3.96162
35.5C	3	CU x DR	Curd	Davies	12	70.8333	4.55743
35.5C	3	CU x LS	Curd	Long Sandy	6	85.8333	3.00463
35.5C	3	CU x SB	Curd	Sand Bank 7	6	85	3.16228
35.5C	3	DR x BK	Davies	Backnumbers	12	72.5	4.15149
35.5C	3	DR x CU	Davies	Curd	6	87.5	2.81366
35.5C	3	DR x DR	Davies	Davies	6	44.1667	8.60394
35.5C	3	DR x LS	Davies	Long Sandy	12	79.6429	8.16052
35.5C	3	DR x SB	Davies	Sand Bank 7	12	77.0833	4.66525
35.5C	3	LS x BK	Long Sandy	Backnumbers	6	65.8333	2.3863
35.5C	3	LS x CU	Long Sandy	Curd	12	59.1667	5.60145
35.5C	3	LS x DR	Long Sandy	Davies	6	69.1667	5.97448
35.5C	3	LS x LS	Long Sandy	Long Sandy	6	19.1667	8.79552
35.5C	3	LS x SB	Long Sandy	Sand Bank 7	18	93.7169	1.9839
35.5C	3	SB x BK	Sand Bank 7	Backnumbers	6	86.6667	3.07318
35.5C	3	SB x CU	Sand Bank 7	Curd	6	73.3333	5.72519
35.5C	3	SB x DR	Sand Bank 7	Davies	6	79.1667	5.54026
35.5C	3	SB x LS	Sand Bank 7	Long Sandy	5	74	5.09902
35.5C	3	SB x SB	Sand Bank 7	Sand Bank 7	6	45	5.32291
35.5C	4	BK x BK	Backnumbers	Backnumbers	6	70	6.8313
35.5C	4	BK x CU	Backnumbers	Curd	24	67.0833	3.43042
35.5C	4	BK x DR	Backnumbers	Davies	12	53.3333	5.48183
35.5C	4	BK x LS	Backnumbers	Long Sandy	18	61.9444	3.90112
35.5C	4	BK x SB	Backnumbers	Sand Bank 7	24	60	3.85423
35.5C	4	CU x BK	Curd	Backnumbers	12	81.25	4.26956
35.5C	4	CU x CU	Curd	Curd	6	75.8333	2.71314
35.5C	4	CU x DR	Curd	Davies	12	62.9167	4.54182
35.5C	4	CU x LS	Curd	Long Sandy	6	75.8333	4.16667
35.5C	4	CU x SB	Curd	Sand Bank 7	6	79.1667	4.72875
35.5C	4	DR x BK	Davies	Backnumbers	12	60.4167	4.94126
35.5C	4	DR x CU	Davies	Curd	6	64.1667	4.36208
35.5C	4	DR x DR	Davies	Davies	6	22.5	4.23281
35.5C	4	DR x LS	Davies	Long Sandy	12	60.7143	8.83002
35.5C	4	DR x SB	Davies	Sand Bank 7	12	60.4167	5.45152
35.5C	4	LS x BK	Long Sandy	Backnumbers	6	65.8333	2.3863
35.5C	4	LS x CU	Long Sandy	Curd	12	47.9167	4.74575
35.5C	4	LS x DR	Long Sandy	Davies	6	60.8333	5.06897
35.5C	4	LS x LS	Long Sandy	Long Sandy	6	9.16667	3.00463
35.5C	4	LS x SB	Long Sandy	Sand Bank 7	18	86.8915	2.86835
35.5C	4	SB x BK	Sand Bank 7	Backnumbers	6	81.6667	4.01386
35.5C	4	SB x CU	Sand Bank 7	Curd	6	58.3333	5.72519
35.5C	4	SB x DR	Sand Bank 7	Davies	6	70.8333	5.38774
35.5C	4	SB x LS	Sand Bank 7	Long Sandy	5	61	7.31437
35.5C	4	SB x SB	Sand Bank 7	Sand Bank 7	6	33.3333	7.37865
