# Supplementary material for: Predictive models for the selection of thermally tolerant corals based on offspring survival
Source: Nat Commun. 2022 Mar 29;13:1543. doi: 10.1038/s41467-022-28956-8 (PMC8964693; doi:10.1038/s41467-022-28956-8)
Supplement: Supplementary file 5 — Supplementary Data 2 [file 41467_2022_28956_MOESM5_ESM.xlsx]

## Sheet: Sheet1
Timepoint	Treatment	Zoox	Tank	Family	Mom	Dad	“n.risk”	Percent survival	std.error
							sample size (n =_)
1	27	C1	1	BKxBK	BK	BK	34	100	0.171499
2	27	C1	1	BKxBK	BK	BK	17	23.5294	0.217971
1	27	C1	1	BKxCU	BK	CU	4	100	0.5
2	27	C1	1	BKxCU	BK	CU	2	100	Inf
1	27	C1	1	BKxDR	BK	DR	14	100	0.267261
2	27	C1	1	BKxDR	BK	DR	7	71.4286	0.654654
1	27	C1	1	BKxLS	BK	LS	8	100	0.353553
2	27	C1	1	BKxLS	BK	LS	4	75	0.935414
1	27	C1	1	BKxSB	BK	SB	8	100	0.353553
2	27	C1	1	BKxSB	BK	SB	4	100	Inf
1	27	C1	1	CUxBK	CU	BK	16	100	0.25
2	27	C1	1	CUxBK	CU	BK	8	87.5	0.968246
1	27	C1	1	CUxCU	CU	CU	22	100	0.213201
2	27	C1	1	CUxCU	CU	CU	11	90.9091	0.977008
1	27	C1	1	CUxDR	CU	DR	8	100	0.353553
2	27	C1	1	CUxDR	CU	DR	4	75	0.935414
1	27	C1	1	CUxLS	CU	LS	14	100	0.267261
2	27	C1	1	CUxLS	CU	LS	7	57.1429	0.511766
1	27	C1	1	CUxSB	CU	SB	10	100	0.316228
2	27	C1	1	CUxSB	CU	SB	5	100	Inf
1	27	C1	1	DRxBK	DR	BK	4	100	0.5
2	27	C1	1	DRxBK	DR	BK	2	100	Inf
1	27	C1	1	DRxCU	DR	CU	8	100	0.353553
2	27	C1	1	DRxCU	DR	CU	4	100	Inf
1	27	C1	1	DRxDR	DR	DR	16	100	0.25
2	27	C1	1	DRxDR	DR	DR	8	87.5	0.968246
1	27	C1	1	DRxSB	DR	SB	10	100	0.316228
2	27	C1	1	DRxSB	DR	SB	5	100	Inf
1	27	C1	1	LSxBK	LS	BK	18	100	0.235702
2	27	C1	1	LSxBK	LS	BK	9	66.6667	0.527046
1	27	C1	1	LSxCU	LS	CU	32	100	0.176777
2	27	C1	1	LSxCU	LS	CU	16	87.5	0.684653
1	27	C1	1	LSxLS	LS	LS	4	100	0.5
2	27	C1	1	LSxLS	LS	LS	2	50	0.866025
1	27	C1	1	SBxBK	SB	BK	18	100	0.235702
2	27	C1	1	SBxBK	SB	BK	9	88.8889	0.971825
1	27	C1	1	SBxDR	SB	DR	8	100	0.353553
2	27	C1	1	SBxDR	SB	DR	4	75	0.935414
1	27	C1	1	SBxLS	SB	LS	26	100	0.196116
2	27	C1	1	SBxLS	SB	LS	13	100	Inf
1	27	C1	1	SBxSB	SB	SB	27	100	0.199715
2	27	C1	1	SBxSB	SB	SB	13	69.2308	0.461479
1	27	C1	2	BKxBK	BK	BK	24	100	0.204124
2	27	C1	2	BKxBK	BK	BK	12	91.6667	0.978945
1	27	C1	2	BKxCU	BK	CU	4	100	0.5
2	27	C1	2	BKxCU	BK	CU	2	50	0.866025
1	27	C1	2	BKxDR	BK	DR	2	100	0.707107
2	27	C1	2	BKxDR	BK	DR	1	100	Inf
1	27	C1	2	BKxLS	BK	LS	6	100	0.408248
2	27	C1	2	BKxLS	BK	LS	3	100	Inf
1	27	C1	2	BKxSB	BK	SB	4	100	0.5
2	27	C1	2	BKxSB	BK	SB	2	100	Inf
1	27	C1	2	CUxBK	CU	BK	20	100	0.223607
2	27	C1	2	CUxBK	CU	BK	10	90	0.974679
1	27	C1	2	CUxCU	CU	CU	12	100	0.288675
2	27	C1	2	CUxCU	CU	CU	6	100	Inf
1	27	C1	2	CUxDR	CU	DR	20	100	0.223607
2	27	C1	2	CUxDR	CU	DR	10	100	Inf
1	27	C1	2	CUxLS	CU	LS	12	100	0.288675
2	27	C1	2	CUxLS	CU	LS	6	100	Inf
1	27	C1	2	CUxSB	CU	SB	14	100	0.267261
2	27	C1	2	CUxSB	CU	SB	7	85.7143	0.963624
1	27	C1	2	DRxBK	DR	BK	12	100	0.288675
2	27	C1	2	DRxBK	DR	BK	6	100	Inf
1	27	C1	2	DRxCU	DR	CU	8	100	0.353553
2	27	C1	2	DRxCU	DR	CU	4	100	Inf
1	27	C1	2	DRxDR	DR	DR	28	100	0.188982
2	27	C1	2	DRxDR	DR	DR	14	100	Inf
1	27	C1	2	DRxSB	DR	SB	8	100	0.353553
2	27	C1	2	DRxSB	DR	SB	4	100	Inf
1	27	C1	2	LSxBK	LS	BK	38	100	0.162221
2	27	C1	2	LSxBK	LS	BK	19	78.9474	0.472953
1	27	C1	2	LSxCU	LS	CU	10	100	0.316228
2	27	C1	2	LSxCU	LS	CU	5	60	0.632456
1	27	C1	2	LSxLS	LS	LS	2	100	0.707107
2	27	C1	2	LSxLS	LS	LS	1	100	Inf
1	27	C1	2	LSxSB	LS	SB	46	100	0.147442
2	27	C1	2	LSxSB	LS	SB	23	91.3043	0.691564
1	27	C1	2	SBxBK	SB	BK	12	100	0.288675
2	27	C1	2	SBxBK	SB	BK	6	100	Inf
1	27	C1	2	SBxDR	SB	DR	2	100	0.707107
2	27	C1	2	SBxDR	SB	DR	1	100	Inf
1	27	C1	2	SBxLS	SB	LS	8	100	0.353553
2	27	C1	2	SBxLS	SB	LS	4	100	Inf
1	27	C1	2	SBxSB	SB	SB	24	100	0.204124
2	27	C1	2	SBxSB	SB	SB	12	100	Inf
1	27	C1	3	BKxBK	BK	BK	18	100	0.235702
2	27	C1	3	BKxBK	BK	BK	9	22.2222	0.295468
1	27	C1	3	BKxCU	BK	CU	2	100	0.707107
2	27	C1	3	BKxCU	BK	CU	1	100	Inf
1	27	C1	3	BKxDR	BK	DR	8	100	0.353553
2	27	C1	3	BKxDR	BK	DR	4	100	Inf
1	27	C1	3	BKxLS	BK	LS	4	100	0.5
2	27	C1	3	BKxLS	BK	LS	2	100	Inf
1	27	C1	3	BKxSB	BK	SB	6	100	0.408248
2	27	C1	3	BKxSB	BK	SB	3	66.6667	0.912871
1	27	C1	3	CUxCU	CU	CU	24	100	0.204124
2	27	C1	3	CUxCU	CU	CU	12	91.6667	0.978945
1	27	C1	3	CUxDR	CU	DR	16	100	0.25
2	27	C1	3	CUxDR	CU	DR	8	100	Inf
1	27	C1	3	CUxLS	CU	LS	50	100	0.141421
2	27	C1	3	CUxLS	CU	LS	25	96	0.989949
1	27	C1	3	CUxSB	CU	SB	10	100	0.316228
2	27	C1	3	CUxSB	CU	SB	5	100	Inf
1	27	C1	3	DRxBK	DR	BK	6	100	0.408248
2	27	C1	3	DRxBK	DR	BK	3	66.6667	0.912871
1	27	C1	3	DRxDR	DR	DR	18	100	0.235702
2	27	C1	3	DRxDR	DR	DR	9	88.8889	0.971825
1	27	C1	3	LSxBK	LS	BK	22	100	0.213201
2	27	C1	3	LSxBK	LS	BK	11	100	Inf
1	27	C1	3	LSxCU	LS	CU	26	100	0.196116
2	27	C1	3	LSxCU	LS	CU	13	76.9231	0.543021
1	27	C1	3	LSxLS	LS	LS	32	100	0.176777
2	27	C1	3	LSxLS	LS	LS	16	93.75	0.984251
1	27	C1	3	LSxSB	LS	SB	24	100	0.204124
2	27	C1	3	LSxSB	LS	SB	12	91.6667	0.978945
1	27	C1	3	SBxBK	SB	BK	10	100	0.316228
2	27	C1	3	SBxBK	SB	BK	5	80	0.948683
1	27	C1	3	SBxDR	SB	DR	4	100	0.5
2	27	C1	3	SBxDR	SB	DR	2	100	Inf
1	27	C1	3	SBxLS	SB	LS	12	100	0.288675
2	27	C1	3	SBxLS	SB	LS	6	83.3333	0.957427
1	27	C1	3	SBxSB	SB	SB	22	100	0.213201
2	27	C1	3	SBxSB	SB	SB	11	90.9091	0.977008
1	32	C1	4	BKxBK	BK	BK	20	100	0.223607
2	32	C1	4	BKxBK	BK	BK	10	50	0.387298
1	32	C1	4	BKxCU	BK	CU	4	100	0.5
2	32	C1	4	BKxCU	BK	CU	2	0	0.5
1	32	C1	4	BKxDR	BK	DR	2	100	0.707107
2	32	C1	4	BKxDR	BK	DR	1	100	Inf
1	32	C1	4	BKxLS	BK	LS	2	100	0.707107
2	32	C1	4	BKxLS	BK	LS	1	100	Inf
1	32	C1	4	BKxSB	BK	SB	4	100	0.5
2	32	C1	4	BKxSB	BK	SB	2	0	0.5
1	32	C1	4	CUxBK	CU	BK	12	100	0.288675
2	32	C1	4	CUxBK	CU	BK	6	33.3333	0.408248
1	32	C1	4	CUxCU	CU	CU	16	100	0.25
2	32	C1	4	CUxCU	CU	CU	8	75	0.661438
1	32	C1	4	CUxDR	CU	DR	36	100	0.166667
2	32	C1	4	CUxDR	CU	DR	18	77.7778	0.471405
1	32	C1	4	CUxLS	CU	LS	42	100	0.154303
2	32	C1	4	CUxLS	CU	LS	21	95.2381	0.988024
1	32	C1	4	CUxSB	CU	SB	14	100	0.267261
2	32	C1	4	CUxSB	CU	SB	7	85.7143	0.963624
1	32	C1	4	DRxBK	DR	BK	20	100	0.223607
2	32	C1	4	DRxBK	DR	BK	10	100	Inf
1	32	C1	4	DRxCU	DR	CU	8	100	0.353553
2	32	C1	4	DRxCU	DR	CU	4	50	0.612372
1	32	C1	4	DRxDR	DR	DR	26	100	0.196116
2	32	C1	4	DRxDR	DR	DR	13	61.5385	0.401918
1	32	C1	4	DRxSB	DR	SB	10	100	0.316228
2	32	C1	4	DRxSB	DR	SB	5	80	0.948683
1	32	C1	4	LSxBK	LS	BK	18	100	0.235702
2	32	C1	4	LSxBK	LS	BK	9	33.3333	0.333333
1	32	C1	4	LSxCU	LS	CU	24	100	0.204124
2	32	C1	4	LSxCU	LS	CU	12	83.3333	0.677003
1	32	C1	4	LSxLS	LS	LS	12	100	0.288675
2	32	C1	4	LSxLS	LS	LS	6	83.3333	0.957427
1	32	C1	4	LSxSB	LS	SB	58	100	0.131306
2	32	C1	4	LSxSB	LS	SB	29	93.1034	0.694808
1	32	C1	4	SBxBK	SB	BK	16	100	0.25
2	32	C1	4	SBxBK	SB	BK	8	100	Inf
1	32	C1	4	SBxDR	SB	DR	4	100	0.5
2	32	C1	4	SBxDR	SB	DR	2	100	Inf
1	32	C1	4	SBxLS	SB	LS	12	100	0.288675
2	32	C1	4	SBxLS	SB	LS	6	83.3333	0.957427
1	32	C1	4	SBxSB	SB	SB	22	100	0.213201
2	32	C1	4	SBxSB	SB	SB	11	90.9091	0.977008
1	32	C1	5	BKxBK	BK	BK	20	100	0.223607
2	32	C1	5	BKxBK	BK	BK	10	40	0.341565
1	32	C1	5	BKxCU	BK	CU	2	100	0.707107
2	32	C1	5	BKxCU	BK	CU	1	0	0.707107
1	32	C1	5	BKxDR	BK	DR	2	100	0.707107
2	32	C1	5	BKxDR	BK	DR	1	100	Inf
1	32	C1	5	BKxLS	BK	LS	2	100	0.707107
2	32	C1	5	BKxLS	BK	LS	1	100	Inf
1	32	C1	5	BKxSB	BK	SB	8	100	0.353553
2	32	C1	5	BKxSB	BK	SB	4	75	0.935414
1	32	C1	5	CUxBK	CU	BK	20	100	0.223607
2	32	C1	5	CUxBK	CU	BK	10	30	0.304725
1	32	C1	5	CUxCU	CU	CU	12	100	0.288675
2	32	C1	5	CUxCU	CU	CU	6	100	Inf
1	32	C1	5	CUxDR	CU	DR	22	100	0.213201
2	32	C1	5	CUxDR	CU	DR	11	81.8182	0.6742
1	32	C1	5	CUxLS	CU	LS	14	100	0.267261
2	32	C1	5	CUxLS	CU	LS	7	100	Inf
1	32	C1	5	CUxSB	CU	SB	16	100	0.25
2	32	C1	5	CUxSB	CU	SB	8	100	Inf
1	32	C1	5	DRxBK	DR	BK	30	100	0.182574
2	32	C1	5	DRxBK	DR	BK	15	93.3333	0.983192
1	32	C1	5	DRxCU	DR	CU	8	100	0.353553
2	32	C1	5	DRxCU	DR	CU	4	75	0.935414
1	32	C1	5	DRxDR	DR	DR	24	100	0.204124
2	32	C1	5	DRxDR	DR	DR	12	50	0.353553
1	32	C1	5	DRxSB	DR	SB	18	100	0.235702
2	32	C1	5	DRxSB	DR	SB	9	100	Inf
1	32	C1	5	LSxBK	LS	BK	60	100	0.129099
2	32	C1	5	LSxBK	LS	BK	30	86.6667	0.483046
1	32	C1	5	LSxCU	LS	CU	10	100	0.316228
2	32	C1	5	LSxCU	LS	CU	5	100	Inf
1	32	C1	5	LSxLS	LS	LS	4	100	0.5
2	32	C1	5	LSxLS	LS	LS	2	100	Inf
1	32	C1	5	LSxSB	LS	SB	34	100	0.171499
2	32	C1	5	LSxSB	LS	SB	17	88.2353	0.685994
1	32	C1	5	SBxBK	SB	BK	22	100	0.213201
2	32	C1	5	SBxBK	SB	BK	11	72.7273	0.536543
1	32	C1	5	SBxDR	SB	DR	6	100	0.408248
2	32	C1	5	SBxDR	SB	DR	3	100	Inf
1	32	C1	5	SBxLS	SB	LS	11	100	0.330289
2	32	C1	5	SBxLS	SB	LS	5	100	Inf
1	32	C1	5	SBxSB	SB	SB	32	100	0.176777
2	32	C1	5	SBxSB	SB	SB	16	81.25	0.549621
1	32	C1	6	BKxBK	BK	BK	22	100	0.213201
2	32	C1	6	BKxBK	BK	BK	11	54.5455	0.393123
1	32	C1	6	BKxDR	BK	DR	2	100	0.707107
2	32	C1	6	BKxDR	BK	DR	1	0	0.707107
1	32	C1	6	BKxLS	BK	LS	2	100	0.707107
2	32	C1	6	BKxLS	BK	LS	1	100	Inf
1	32	C1	6	BKxSB	BK	SB	4	100	0.5
2	32	C1	6	BKxSB	BK	SB	2	0	0.5
1	32	C1	6	CUxBK	CU	BK	2	100	0.707107
2	32	C1	6	CUxBK	CU	BK	1	0	0.707107
1	32	C1	6	CUxCU	CU	CU	32	100	0.176777
2	32	C1	6	CUxCU	CU	CU	16	62.5	0.36799
1	32	C1	6	CUxDR	CU	DR	26	100	0.196116
2	32	C1	6	CUxDR	CU	DR	13	84.6154	0.679366
1	32	C1	6	CUxLS	CU	LS	26	100	0.196116
2	32	C1	6	CUxLS	CU	LS	13	84.6154	0.679366
1	32	C1	6	CUxSB	CU	SB	6	100	0.408248
2	32	C1	6	CUxSB	CU	SB	3	100	Inf
1	32	C1	6	DRxBK	DR	BK	14	100	0.267261
2	32	C1	6	DRxBK	DR	BK	7	28.5714	0.358569
1	32	C1	6	DRxCU	DR	CU	10	100	0.316228
2	32	C1	6	DRxCU	DR	CU	5	100	Inf
1	32	C1	6	DRxDR	DR	DR	24	100	0.204124
2	32	C1	6	DRxDR	DR	DR	12	75	0.540062
1	32	C1	6	DRxSB	DR	SB	16	100	0.25
2	32	C1	6	DRxSB	DR	SB	8	25	0.322749
1	32	C1	6	LSxBK	LS	BK	50	100	0.141421
2	32	C1	6	LSxBK	LS	BK	25	56	0.266288
1	32	C1	6	LSxCU	LS	CU	24	100	0.204124
2	32	C1	6	LSxCU	LS	CU	12	75	0.540062
1	32	C1	6	LSxLS	LS	LS	12	100	0.341565
2	32	C1	6	LSxLS	LS	LS	5	40	0.5
1	32	C1	6	LSxSB	LS	SB	24	100	0.204124
2	32	C1	6	LSxSB	LS	SB	12	50	0.353553
1	32	C1	6	SBxBK	SB	BK	12	100	0.288675
2	32	C1	6	SBxBK	SB	BK	6	50	0.5
1	32	C1	6	SBxDR	SB	DR	4	100	0.5
2	32	C1	6	SBxDR	SB	DR	2	100	Inf
1	32	C1	6	SBxLS	SB	LS	18	100	0.235702
2	32	C1	6	SBxLS	SB	LS	9	77.7778	0.666667
1	32	C1	6	SBxSB	SB	SB	32	100	0.176777
2	32	C1	6	SBxSB	SB	SB	16	50	0.306186
1	27	D1	19	BKxBK	BK	BK	26	100	0.196116
2	27	D1	19	BKxBK	BK	BK	13	61.5385	0.401918
1	27	D1	19	BKxDR	BK	DR	4	100	0.5
2	27	D1	19	BKxDR	BK	DR	2	50	0.866025
1	27	D1	19	BKxLS	BK	LS	6	100	0.408248
2	27	D1	19	BKxLS	BK	LS	3	66.6667	0.912871
1	27	D1	19	BKxSB	BK	SB	10	100	0.316228
2	27	D1	19	BKxSB	BK	SB	5	100	Inf
1	27	D1	19	CUxBK	CU	BK	36	100	0.166667
2	27	D1	19	CUxBK	CU	BK	18	72.2222	0.414997
1	27	D1	19	CUxCU	CU	CU	18	100	0.235702
2	27	D1	19	CUxCU	CU	CU	9	88.8889	0.971825
1	27	D1	19	CUxDR	CU	DR	14	100	0.267261
2	27	D1	19	CUxDR	CU	DR	7	100	Inf
1	27	D1	19	CUxLS	CU	LS	8	100	0.353553
2	27	D1	19	CUxLS	CU	LS	4	100	Inf
1	27	D1	19	CUxSB	CU	SB	6	100	0.408248
2	27	D1	19	CUxSB	CU	SB	3	100	Inf
1	27	D1	19	DRxBK	DR	BK	12	100	0.288675
2	27	D1	19	DRxBK	DR	BK	6	100	Inf
1	27	D1	19	DRxCU	DR	CU	6	100	0.408248
2	27	D1	19	DRxCU	DR	CU	3	100	Inf
1	27	D1	19	DRxDR	DR	DR	8	100	0.353553
2	27	D1	19	DRxDR	DR	DR	4	100	Inf
1	27	D1	19	LSxBK	LS	BK	48	100	0.144338
2	27	D1	19	LSxBK	LS	BK	24	54.1667	0.264718
1	27	D1	19	LSxCU	LS	CU	12	100	0.288675
2	27	D1	19	LSxCU	LS	CU	6	66.6667	0.645497
1	27	D1	19	LSxLS	LS	LS	8	100	0.353553
2	27	D1	19	LSxLS	LS	LS	4	100	Inf
1	27	D1	19	LSxSB	LS	SB	18	100	0.235702
2	27	D1	19	LSxSB	LS	SB	9	77.7778	0.666667
1	27	D1	19	SBxBK	SB	BK	34	100	0.171499
2	27	D1	19	SBxBK	SB	BK	17	94.1176	0.985184
1	27	D1	19	SBxDR	SB	DR	6	100	0.408248
2	27	D1	19	SBxDR	SB	DR	3	66.6667	0.912871
1	27	D1	19	SBxLS	SB	LS	4	100	0.5
2	27	D1	19	SBxLS	SB	LS	2	100	Inf
1	27	D1	19	SBxSB	SB	SB	28	100	0.188982
2	27	D1	19	SBxSB	SB	SB	14	92.8571	0.981981
1	27	D1	20	BKxBK	BK	BK	10	100	0.316228
2	27	D1	20	BKxBK	BK	BK	5	100	Inf
1	27	D1	20	BKxCU	BK	CU	6	100	0.408248
2	27	D1	20	BKxCU	BK	CU	3	100	Inf
1	27	D1	20	BKxDR	BK	DR	10	100	0.316228
2	27	D1	20	BKxDR	BK	DR	5	100	Inf
1	27	D1	20	BKxLS	BK	LS	4	100	0.5
2	27	D1	20	BKxLS	BK	LS	2	100	Inf
1	27	D1	20	BKxSB	BK	SB	2	100	0.707107
2	27	D1	20	BKxSB	BK	SB	1	0	0.707107
1	27	D1	20	CUxBK	CU	BK	80	100	0.111803
2	27	D1	20	CUxBK	CU	BK	40	75	0.295804
1	27	D1	20	CUxCU	CU	CU	28	100	0.188982
2	27	D1	20	CUxCU	CU	CU	14	85.7143	0.681385
1	27	D1	20	CUxDR	CU	DR	4	100	0.5
2	27	D1	20	CUxDR	CU	DR	2	100	Inf
1	27	D1	20	CUxLS	CU	LS	26	100	0.196116
2	27	D1	20	CUxLS	CU	LS	13	100	Inf
1	27	D1	20	CUxSB	CU	SB	16	100	0.25
2	27	D1	20	CUxSB	CU	SB	8	87.5	0.968246
1	27	D1	20	DRxBK	DR	BK	18	100	0.235702
2	27	D1	20	DRxBK	DR	BK	9	88.8889	0.971825
1	27	D1	20	DRxCU	DR	CU	4	100	0.5
2	27	D1	20	DRxCU	DR	CU	2	50	0.866025
1	27	D1	20	DRxDR	DR	DR	62	100	0.127
2	27	D1	20	DRxDR	DR	DR	31	70.9677	0.308192
1	27	D1	20	DRxSB	DR	SB	18	100	0.235702
2	27	D1	20	DRxSB	DR	SB	9	100	Inf
1	27	D1	20	LSxBK	LS	BK	40	100	0.158114
2	27	D1	20	LSxBK	LS	BK	20	75	0.41833
1	27	D1	20	LSxCU	LS	CU	8	100	0.353553
2	27	D1	20	LSxCU	LS	CU	4	100	Inf
1	27	D1	20	LSxLS	LS	LS	8	100	0.353553
2	27	D1	20	LSxLS	LS	LS	4	100	Inf
1	27	D1	20	LSxSB	LS	SB	4	100	0.5
2	27	D1	20	LSxSB	LS	SB	2	100	Inf
1	27	D1	20	SBxBK	SB	BK	2	100	0.707107
2	27	D1	20	SBxBK	SB	BK	1	0	0.707107
1	27	D1	20	SBxLS	SB	LS	10	100	0.316228
2	27	D1	20	SBxLS	SB	LS	5	80	0.948683
1	27	D1	20	SBxSB	SB	SB	16	100	0.25
2	27	D1	20	SBxSB	SB	SB	8	87.5	0.968246
1	27	D1	21	BKxBK	BK	BK	48	100	0.144338
2	27	D1	21	BKxBK	BK	BK	24	29.1667	0.194911
1	27	D1	21	BKxCU	BK	CU	2	100	0.707107
2	27	D1	21	BKxCU	BK	CU	1	0	0.707107
1	27	D1	21	BKxDR	BK	DR	12	100	0.288675
2	27	D1	21	BKxDR	BK	DR	6	66.6667	0.645497
1	27	D1	21	BKxSB	BK	SB	16	100	0.25
2	27	D1	21	BKxSB	BK	SB	8	62.5	0.520416
1	27	D1	21	CUxBK	CU	BK	4	100	0.5
2	27	D1	21	CUxBK	CU	BK	2	100	Inf
1	27	D1	21	CUxCU	CU	CU	16	100	0.25
2	27	D1	21	CUxCU	CU	CU	8	100	Inf
1	27	D1	21	CUxDR	CU	DR	18	100	0.235702
2	27	D1	21	CUxDR	CU	DR	9	100	Inf
1	27	D1	21	CUxLS	CU	LS	6	100	0.408248
2	27	D1	21	CUxLS	CU	LS	3	100	Inf
1	27	D1	21	CUxSB	CU	SB	12	100	0.288675
2	27	D1	21	CUxSB	CU	SB	6	100	Inf
1	27	D1	21	DRxBK	DR	BK	16	100	0.25
2	27	D1	21	DRxBK	DR	BK	8	100	Inf
1	27	D1	21	DRxCU	DR	CU	4	100	0.5
2	27	D1	21	DRxCU	DR	CU	2	100	Inf
1	27	D1	21	DRxDR	DR	DR	28	100	0.188982
2	27	D1	21	DRxDR	DR	DR	14	100	Inf
1	27	D1	21	DRxSB	DR	SB	10	100	0.316228
2	27	D1	21	DRxSB	DR	SB	5	100	Inf
1	27	D1	21	LSxBK	LS	BK	98	100	0.101015
2	27	D1	21	LSxBK	LS	BK	49	89.7959	0.435656
1	27	D1	21	LSxCU	LS	CU	8	100	0.353553
2	27	D1	21	LSxCU	LS	CU	4	100	Inf
1	27	D1	21	LSxLS	LS	LS	6	100	0.408248
2	27	D1	21	LSxLS	LS	LS	3	33.3333	0.57735
1	27	D1	21	LSxSB	LS	SB	16	100	0.25
2	27	D1	21	LSxSB	LS	SB	8	100	Inf
1	27	D1	21	SBxBK	SB	BK	12	100	0.288675
2	27	D1	21	SBxBK	SB	BK	6	83.3333	0.957427
1	27	D1	21	SBxLS	SB	LS	8	100	0.353553
2	27	D1	21	SBxLS	SB	LS	4	75	0.935414
1	27	D1	21	SBxSB	SB	SB	34	100	0.171499
2	27	D1	21	SBxSB	SB	SB	17	100	Inf
1	32	D1	22	BKxBK	BK	BK	20	100	0.223607
2	32	D1	22	BKxBK	BK	BK	10	90	0.974679
1	32	D1	22	BKxCU	BK	CU	4	100	0.5
2	32	D1	22	BKxCU	BK	CU	2	50	0.866025
1	32	D1	22	BKxDR	BK	DR	8	100	0.353553
2	32	D1	22	BKxDR	BK	DR	4	50	0.612372
1	32	D1	22	BKxLS	BK	LS	6	100	0.408248
2	32	D1	22	BKxLS	BK	LS	3	33.3333	0.57735
1	32	D1	22	BKxSB	BK	SB	18	100	0.235702
2	32	D1	22	BKxSB	BK	SB	9	33.3333	0.333333
1	32	D1	22	CUxBK	CU	BK	48	100	0.144338
2	32	D1	22	CUxBK	CU	BK	24	50	0.25
1	32	D1	22	CUxCU	CU	CU	16	100	0.25
2	32	D1	22	CUxCU	CU	CU	8	50	0.433013
1	32	D1	22	CUxDR	CU	DR	14	100	0.267261
2	32	D1	22	CUxDR	CU	DR	7	85.7143	0.963624
1	32	D1	22	CUxLS	CU	LS	10	100	0.316228
2	32	D1	22	CUxLS	CU	LS	5	100	Inf
1	32	D1	22	CUxSB	CU	SB	12	100	0.288675
2	32	D1	22	CUxSB	CU	SB	6	100	Inf
1	32	D1	22	DRxBK	DR	BK	10	100	0.316228
2	32	D1	22	DRxBK	DR	BK	5	100	Inf
1	32	D1	22	DRxCU	DR	CU	10	100	0.316228
2	32	D1	22	DRxCU	DR	CU	5	100	Inf
1	32	D1	22	DRxDR	DR	DR	18	100	0.235702
2	32	D1	22	DRxDR	DR	DR	9	100	Inf
1	32	D1	22	DRxSB	DR	SB	18	100	0.235702
2	32	D1	22	DRxSB	DR	SB	9	88.8889	0.971825
1	32	D1	22	LSxBK	LS	BK	22	100	0.213201
2	32	D1	22	LSxBK	LS	BK	11	90.9091	0.977008
1	32	D1	22	LSxCU	LS	CU	4	100	0.5
2	32	D1	22	LSxCU	LS	CU	2	50	0.866025
1	32	D1	22	LSxLS	LS	LS	8	100	0.353553
2	32	D1	22	LSxLS	LS	LS	4	75	0.935414
1	32	D1	22	LSxSB	LS	SB	18	100	0.235702
2	32	D1	22	LSxSB	LS	SB	9	77.7778	0.666667
1	32	D1	22	SBxBK	SB	BK	26	100	0.196116
2	32	D1	22	SBxBK	SB	BK	13	84.6154	0.679366
1	32	D1	22	SBxDR	SB	DR	2	100	0.707107
2	32	D1	22	SBxDR	SB	DR	1	0	0.707107
1	32	D1	22	SBxLS	SB	LS	6	100	0.408248
2	32	D1	22	SBxLS	SB	LS	3	100	Inf
1	32	D1	22	SBxSB	SB	SB	30	100	0.182574
2	32	D1	22	SBxSB	SB	SB	15	60	0.365148
1	32	D1	23	BKxBK	BK	BK	22	100	0.213201
2	32	D1	23	BKxBK	BK	BK	11	63.6364	0.452267
1	32	D1	23	BKxCU	BK	CU	8	100	0.353553
2	32	D1	23	BKxCU	BK	CU	4	50	0.612372
1	32	D1	23	BKxDR	BK	DR	2	100	0.707107
2	32	D1	23	BKxDR	BK	DR	1	100	Inf
1	32	D1	23	BKxSB	BK	SB	8	100	0.353553
2	32	D1	23	BKxSB	BK	SB	4	25	0.456435
1	32	D1	23	CUxBK	CU	BK	44	100	0.150756
2	32	D1	23	CUxBK	CU	BK	22	100	Inf
1	32	D1	23	CUxCU	CU	CU	10	100	0.316228
2	32	D1	23	CUxCU	CU	CU	5	40	0.483046
1	32	D1	23	CUxDR	CU	DR	10	100	0.316228
2	32	D1	23	CUxDR	CU	DR	5	100	Inf
1	32	D1	23	CUxLS	CU	LS	46	100	0.147442
2	32	D1	23	CUxLS	CU	LS	23	100	Inf
1	32	D1	23	CUxSB	CU	SB	12	100	0.288675
2	32	D1	23	CUxSB	CU	SB	6	83.3333	0.957427
1	32	D1	23	DRxBK	DR	BK	6	100	0.408248
2	32	D1	23	DRxBK	DR	BK	3	100	Inf
1	32	D1	23	DRxCU	DR	CU	8	100	0.353553
2	32	D1	23	DRxCU	DR	CU	4	50	0.612372
1	32	D1	23	DRxDR	DR	DR	24	100	0.204124
2	32	D1	23	DRxDR	DR	DR	12	75	0.540062
1	32	D1	23	DRxSB	DR	SB	10	100	0.316228
2	32	D1	23	DRxSB	DR	SB	5	100	Inf
1	32	D1	23	LSxBK	LS	BK	40	100	0.158114
2	32	D1	23	LSxBK	LS	BK	20	60	0.316228
1	32	D1	23	LSxCU	LS	CU	6	100	0.408248
2	32	D1	23	LSxCU	LS	CU	3	100	Inf
1	32	D1	23	LSxLS	LS	LS	12	100	0.288675
2	32	D1	23	LSxLS	LS	LS	6	100	Inf
1	32	D1	23	LSxSB	LS	SB	10	100	0.316228
2	32	D1	23	LSxSB	LS	SB	5	100	Inf
1	32	D1	23	SBxBK	SB	BK	24	100	0.204124
2	32	D1	23	SBxBK	SB	BK	12	91.6667	0.978945
1	32	D1	23	SBxDR	SB	DR	12	100	0.288675
2	32	D1	23	SBxDR	SB	DR	6	83.3333	0.957427
1	32	D1	23	SBxLS	SB	LS	6	100	0.408248
2	32	D1	23	SBxLS	SB	LS	3	100	Inf
1	32	D1	23	SBxSB	SB	SB	14	100	0.267261
2	32	D1	23	SBxSB	SB	SB	7	100	Inf
1	32	D1	24	BKxBK	BK	BK	36	100	0.166667
2	32	D1	24	BKxBK	BK	BK	18	94.4444	0.986013
1	32	D1	24	BKxCU	BK	CU	8	100	0.353553
2	32	D1	24	BKxCU	BK	CU	4	50	0.612372
1	32	D1	24	BKxDR	BK	DR	10	100	0.316228
2	32	D1	24	BKxDR	BK	DR	5	80	0.948683
1	32	D1	24	BKxLS	BK	LS	4	100	0.5
2	32	D1	24	BKxLS	BK	LS	2	50	0.866025
1	32	D1	24	BKxSB	BK	SB	16	100	0.25
2	32	D1	24	BKxSB	BK	SB	8	50	0.433013
1	32	D1	24	CUxBK	CU	BK	34	100	0.171499
2	32	D1	24	CUxBK	CU	BK	17	23.5294	0.217971
1	32	D1	24	CUxCU	CU	CU	6	100	0.408248
2	32	D1	24	CUxCU	CU	CU	3	100	Inf
1	32	D1	24	CUxDR	CU	DR	12	100	0.288675
2	32	D1	24	CUxDR	CU	DR	6	100	Inf
1	32	D1	24	CUxLS	CU	LS	34	100	0.171499
2	32	D1	24	CUxLS	CU	LS	17	100	Inf
1	32	D1	24	CUxSB	CU	SB	10	100	0.316228
2	32	D1	24	CUxSB	CU	SB	5	100	Inf
1	32	D1	24	DRxBK	DR	BK	24	100	0.204124
2	32	D1	24	DRxBK	DR	BK	12	91.6667	0.978945
1	32	D1	24	DRxCU	DR	CU	10	100	0.316228
2	32	D1	24	DRxCU	DR	CU	5	100	Inf
1	32	D1	24	DRxDR	DR	DR	20	100	0.223607
2	32	D1	24	DRxDR	DR	DR	10	70	0.532291
1	32	D1	24	DRxSB	DR	SB	8	100	0.353553
2	32	D1	24	DRxSB	DR	SB	4	75	0.935414
1	32	D1	24	LSxBK	LS	BK	8	100	0.353553
2	32	D1	24	LSxBK	LS	BK	4	100	Inf
1	32	D1	24	LSxCU	LS	CU	18	100	0.235702
2	32	D1	24	LSxCU	LS	CU	9	100	Inf
1	32	D1	24	LSxLS	LS	LS	20	100	0.223607
2	32	D1	24	LSxLS	LS	LS	10	80	0.67082
1	32	D1	24	LSxSB	LS	SB	4	100	0.5
2	32	D1	24	LSxSB	LS	SB	2	100	Inf
1	32	D1	24	SBxBK	SB	BK	18	100	0.235702
2	32	D1	24	SBxBK	SB	BK	9	77.7778	0.666667
1	32	D1	24	SBxDR	SB	DR	4	100	0.5
2	32	D1	24	SBxDR	SB	DR	2	0	0.5
1	32	D1	24	SBxLS	SB	LS	14	100	0.267261
2	32	D1	24	SBxLS	SB	LS	7	85.7143	0.963624
1	32	D1	24	SBxSB	SB	SB	26	100	0.196116
2	32	D1	24	SBxSB	SB	SB	13	100	Inf
1	27	SED	13	BKxBK	BK	BK	14	100	0.267261
2	27	SED	13	BKxBK	BK	BK	7	14.2857	0.308607
1	27	SED	13	BKxDR	BK	DR	4	100	0.5
2	27	SED	13	BKxDR	BK	DR	2	0	0.5
1	27	SED	13	BKxLS	BK	LS	10	100	0.316228
2	27	SED	13	BKxLS	BK	LS	5	80	0.948683
1	27	SED	13	BKxSB	BK	SB	8	100	0.353553
2	27	SED	13	BKxSB	BK	SB	4	25	0.456435
1	27	SED	13	CUxBK	CU	BK	22	100	0.213201
2	27	SED	13	CUxBK	CU	BK	11	72.7273	0.536543
1	27	SED	13	CUxCU	CU	CU	34	100	0.171499
2	27	SED	13	CUxCU	CU	CU	17	76.4706	0.469668
1	27	SED	13	CUxDR	CU	DR	2	100	0.707107
2	27	SED	13	CUxDR	CU	DR	1	100	Inf
1	27	SED	13	CUxLS	CU	LS	30	100	0.182574
2	27	SED	13	CUxLS	CU	LS	15	93.3333	0.983192
1	27	SED	13	CUxSB	CU	SB	6	100	0.408248
2	27	SED	13	CUxSB	CU	SB	3	100	Inf
1	27	SED	13	DRxBK	DR	BK	10	100	0.316228
2	27	SED	13	DRxBK	DR	BK	5	100	Inf
1	27	SED	13	DRxCU	DR	CU	14	100	0.267261
2	27	SED	13	DRxCU	DR	CU	7	100	Inf
1	27	SED	13	DRxDR	DR	DR	22	100	0.213201
2	27	SED	13	DRxDR	DR	DR	11	72.7273	0.536543
1	27	SED	13	DRxSB	DR	SB	16	100	0.25
2	27	SED	13	DRxSB	DR	SB	8	87.5	0.968246
1	27	SED	13	LSxBK	LS	BK	22	100	0.213201
2	27	SED	13	LSxBK	LS	BK	11	27.2727	0.282038
1	27	SED	13	LSxCU	LS	CU	30	100	0.182574
2	27	SED	13	LSxCU	LS	CU	15	93.3333	0.983192
1	27	SED	13	LSxLS	LS	LS	8	100	0.353553
2	27	SED	13	LSxLS	LS	LS	4	75	0.935414
1	27	SED	13	LSxSB	LS	SB	12	100	0.288675
2	27	SED	13	LSxSB	LS	SB	6	100	Inf
1	27	SED	13	SBxBK	SB	BK	6	100	0.408248
2	27	SED	13	SBxBK	SB	BK	3	0	0.408248
1	27	SED	13	SBxLS	SB	LS	16	100	0.25
2	27	SED	13	SBxLS	SB	LS	8	100	Inf
1	27	SED	13	SBxSB	SB	SB	10	100	0.316228
2	27	SED	13	SBxSB	SB	SB	5	100	Inf
1	27	SED	14	BKxBK	BK	BK	26	100	0.196116
2	27	SED	14	BKxBK	BK	BK	13	15.3846	0.229014
1	27	SED	14	BKxCU	BK	CU	2	100	0.707107
2	27	SED	14	BKxCU	BK	CU	1	0	0.707107
1	27	SED	14	BKxDR	BK	DR	16	100	0.25
2	27	SED	14	BKxDR	BK	DR	8	100	Inf
1	27	SED	14	BKxLS	BK	LS	8	100	0.353553
2	27	SED	14	BKxLS	BK	LS	4	100	Inf
1	27	SED	14	BKxSB	BK	SB	4	100	0.5
2	27	SED	14	BKxSB	BK	SB	2	50	0.866025
1	27	SED	14	CUxBK	CU	BK	22	100	0.213201
2	27	SED	14	CUxBK	CU	BK	11	54.5455	0.393123
1	27	SED	14	CUxCU	CU	CU	47	100	0.149002
2	27	SED	14	CUxCU	CU	CU	23	95.6522	0.989305
1	27	SED	14	CUxDR	CU	DR	6	100	0.408248
2	27	SED	14	CUxDR	CU	DR	3	100	Inf
1	27	SED	14	CUxLS	CU	LS	13	100	0.256776
2	27	SED	14	CUxLS	CU	LS	7	85.7143	0.960769
1	27	SED	14	DRxBK	DR	BK	20	100	0.223607
2	27	SED	14	DRxBK	DR	BK	10	70	0.532291
1	27	SED	14	DRxDR	DR	DR	56	100	0.133631
2	27	SED	14	DRxDR	DR	DR	28	96.4286	0.991031
1	27	SED	14	DRxSB	DR	SB	24	100	0.204124
2	27	SED	14	DRxSB	DR	SB	12	75	0.540062
1	27	SED	14	LSxBK	LS	BK	55	100	0.137314
2	27	SED	14	LSxBK	LS	BK	27	88.8889	0.561384
1	27	SED	14	LSxCU	LS	CU	16	100	0.25
2	27	SED	14	LSxCU	LS	CU	8	87.5	0.968246
1	27	SED	14	LSxLS	LS	LS	24	100	0.204124
2	27	SED	14	LSxLS	LS	LS	12	91.6667	0.978945
1	27	SED	14	LSxSB	LS	SB	17	100	0.228665
2	27	SED	14	LSxSB	LS	SB	9	100	Inf
1	27	SED	14	SBxBK	SB	BK	16	100	0.25
2	27	SED	14	SBxBK	SB	BK	8	100	Inf
1	27	SED	14	SBxDR	SB	DR	2	100	0.707107
2	27	SED	14	SBxDR	SB	DR	1	100	Inf
1	27	SED	14	SBxLS	SB	LS	20	100	0.223607
2	27	SED	14	SBxLS	SB	LS	10	90	0.974679
1	27	SED	14	SBxSB	SB	SB	16	100	0.25
2	27	SED	14	SBxSB	SB	SB	8	100	Inf
1	27	SED	15	BKxCU	BK	CU	8	100	0.353553
2	27	SED	15	BKxCU	BK	CU	4	0	0.353553
1	27	SED	15	BKxDR	BK	DR	2	100	0.707107
2	27	SED	15	BKxDR	BK	DR	1	100	Inf
1	27	SED	15	BKxLS	BK	LS	6	100	0.408248
2	27	SED	15	BKxLS	BK	LS	3	0	0.408248
1	27	SED	15	BKxSB	BK	SB	16	100	0.25
2	27	SED	15	BKxSB	BK	SB	8	87.5	0.968246
1	27	SED	15	CUxBK	CU	BK	16	100	0.25
2	27	SED	15	CUxBK	CU	BK	8	37.5	0.37081
1	27	SED	15	CUxCU	CU	CU	28	100	0.188982
2	27	SED	15	CUxCU	CU	CU	14	92.8571	0.981981
1	27	SED	15	CUxDR	CU	DR	4	100	0.5
2	27	SED	15	CUxDR	CU	DR	2	100	Inf
1	27	SED	15	CUxLS	CU	LS	42	100	0.154303
2	27	SED	15	CUxLS	CU	LS	21	100	Inf
1	27	SED	15	CUxSB	CU	SB	2	100	0.707107
2	27	SED	15	CUxSB	CU	SB	1	0	0.707107
1	27	SED	15	DRxBK	DR	BK	20	100	0.223607
2	27	SED	15	DRxBK	DR	BK	10	100	Inf
1	27	SED	15	DRxCU	DR	CU	4	100	0.5
2	27	SED	15	DRxCU	DR	CU	2	100	Inf
1	27	SED	15	DRxDR	DR	DR	70	100	0.119523
2	27	SED	15	DRxDR	DR	DR	35	88.5714	0.485504
1	27	SED	15	DRxSB	DR	SB	10	100	0.316228
2	27	SED	15	DRxSB	DR	SB	5	100	Inf
1	27	SED	15	LSxBK	LS	BK	34	100	0.171499
2	27	SED	15	LSxBK	LS	BK	17	29.4118	0.23221
1	27	SED	15	LSxCU	LS	CU	20	100	0.223607
2	27	SED	15	LSxCU	LS	CU	10	100	Inf
1	27	SED	15	LSxSB	LS	SB	8	100	0.353553
2	27	SED	15	LSxSB	LS	SB	4	100	Inf
1	27	SED	15	SBxBK	SB	BK	8	100	0.353553
2	27	SED	15	SBxBK	SB	BK	4	100	Inf
1	27	SED	15	SBxLS	SB	LS	10	100	0.316228
2	27	SED	15	SBxLS	SB	LS	5	100	Inf
1	27	SED	15	SBxSB	SB	SB	34	100	0.171499
2	27	SED	15	SBxSB	SB	SB	17	100	Inf
1	32	SED	16	BKxBK	BK	BK	28	100	0.188982
2	32	SED	16	BKxBK	BK	BK	14	100	Inf
1	32	SED	16	BKxCU	BK	CU	4	100	0.5
2	32	SED	16	BKxCU	BK	CU	2	50	0.866025
1	32	SED	16	BKxDR	BK	DR	12	100	0.288675
2	32	SED	16	BKxDR	BK	DR	6	0	0.288675
1	32	SED	16	BKxLS	BK	LS	2	100	0.707107
2	32	SED	16	BKxLS	BK	LS	1	100	Inf
1	32	SED	16	CUxBK	CU	BK	36	100	0.166667
2	32	SED	16	CUxBK	CU	BK	18	55.5556	0.311805
1	32	SED	16	CUxCU	CU	CU	22	100	0.213201
2	32	SED	16	CUxCU	CU	CU	11	63.6364	0.452267
1	32	SED	16	CUxDR	CU	DR	2	100	0.707107
2	32	SED	16	CUxDR	CU	DR	1	100	Inf
1	32	SED	16	CUxLS	CU	LS	6	100	0.408248
2	32	SED	16	CUxLS	CU	LS	3	100	Inf
1	32	SED	16	CUxSB	CU	SB	4	100	0.5
2	32	SED	16	CUxSB	CU	SB	2	100	Inf
1	32	SED	16	DRxBK	DR	BK	8	100	0.353553
2	32	SED	16	DRxBK	DR	BK	4	75	0.935414
1	32	SED	16	DRxCU	DR	CU	2	100	0.707107
2	32	SED	16	DRxCU	DR	CU	1	100	Inf
1	32	SED	16	DRxDR	DR	DR	24	100	0.204124
2	32	SED	16	DRxDR	DR	DR	12	91.6667	0.978945
1	32	SED	16	DRxSB	DR	SB	12	100	0.288675
2	32	SED	16	DRxSB	DR	SB	6	83.3333	0.957427
1	32	SED	16	LSxBK	LS	BK	62	100	0.127
2	32	SED	16	LSxBK	LS	BK	31	48.3871	0.215339
1	32	SED	16	LSxCU	LS	CU	8	100	0.353553
2	32	SED	16	LSxCU	LS	CU	4	75	0.935414
1	32	SED	16	LSxLS	LS	LS	20	100	0.223607
2	32	SED	16	LSxLS	LS	LS	10	80	0.67082
1	32	SED	16	LSxSB	LS	SB	4	100	0.5
2	32	SED	16	LSxSB	LS	SB	2	50	0.866025
1	32	SED	16	SBxBK	SB	BK	8	100	0.353553
2	32	SED	16	SBxBK	SB	BK	4	75	0.935414
1	32	SED	16	SBxDR	SB	DR	4	100	0.5
2	32	SED	16	SBxDR	SB	DR	2	50	0.866025
1	32	SED	16	SBxLS	SB	LS	2	100	0.707107
2	32	SED	16	SBxLS	SB	LS	1	100	Inf
1	32	SED	16	SBxSB	SB	SB	34	100	0.171499
2	32	SED	16	SBxSB	SB	SB	17	100	Inf
1	32	SED	17	BKxBK	BK	BK	32	100	0.176777
2	32	SED	17	BKxBK	BK	BK	16	68.75	0.410792
1	32	SED	17	BKxDR	BK	DR	8	100	0.353553
2	32	SED	17	BKxDR	BK	DR	4	50	0.612372
1	32	SED	17	BKxLS	BK	LS	10	100	0.316228
2	32	SED	17	BKxLS	BK	LS	5	40	0.483046
1	32	SED	17	BKxSB	BK	SB	2	100	0.707107
2	32	SED	17	BKxSB	BK	SB	1	0	0.707107
1	32	SED	17	CUxBK	CU	BK	44	100	0.150756
2	32	SED	17	CUxBK	CU	BK	22	36.3636	0.220684
1	32	SED	17	CUxCU	CU	CU	40	100	0.158114
2	32	SED	17	CUxCU	CU	CU	20	70	0.376386
1	32	SED	17	CUxDR	CU	DR	2	100	0.707107
2	32	SED	17	CUxDR	CU	DR	1	0	0.707107
1	32	SED	17	CUxLS	CU	LS	14	100	0.267261
2	32	SED	17	CUxLS	CU	LS	7	71.4286	0.654654
1	32	SED	17	DRxBK	DR		34	100	0.171499
2	32	SED	17	DRxBK	DR		17	94.1176	0.985184
1	32	SED	17	DRxBK	DR	BK	10	100	0.316228
2	32	SED	17	DRxBK	DR	BK	5	100	Inf
1	32	SED	17	DRxCU	DR	CU	2	100	0.707107
2	32	SED	17	DRxCU	DR	CU	1	100	Inf
1	32	SED	17	DRxDR	DR	DR	32	100	0.176777
2	32	SED	17	DRxDR	DR	DR	16	68.75	0.410792
1	32	SED	17	LSxCU	LS	CU	12	100	0.288675
2	32	SED	17	LSxCU	LS	CU	6	100	Inf
1	32	SED	17	LSxSB	LS	SB	10	100	0.316228
2	32	SED	17	LSxSB	LS	SB	5	100	Inf
1	32	SED	17	SBxBK	SB	BK	12	100	0.288675
2	32	SED	17	SBxBK	SB	BK	6	83.3333	0.957427
1	32	SED	17	SBxDR	SB	DR	6	100	0.408248
2	32	SED	17	SBxDR	SB	DR	3	100	Inf
1	32	SED	17	SBxLS	SB	LS	12	100	0.288675
2	32	SED	17	SBxLS	SB	LS	6	66.6667	0.645497
1	32	SED	17	SBxSB	SB	SB	24	100	0.204124
2	32	SED	17	SBxSB	SB	SB	12	100	Inf
1	32	SED	18	BKxBK	BK	BK	24	100	0.204124
2	32	SED	18	BKxBK	BK	BK	12	66.6667	0.456435
1	32	SED	18	BKxDR	BK	DR	4	100	0.5
2	32	SED	18	BKxDR	BK	DR	2	100	Inf
1	32	SED	18	BKxSB	BK	SB	18	100	0.263523
2	32	SED	18	BKxSB	BK	SB	8	50	0.440959
1	32	SED	18	CUxCU	CU	CU	50	100	0.141421
2	32	SED	18	CUxCU	CU	CU	25	92	0.69282
1	32	SED	18	CUxDR	CU	DR	10	100	0.316228
2	32	SED	18	CUxDR	CU	DR	5	100	Inf
1	32	SED	18	CUxLS	CU	LS	16	100	0.25
2	32	SED	18	CUxLS	CU	LS	8	87.5	0.968246
1	32	SED	18	CUxSB	CU	SB	16	100	0.25
2	32	SED	18	CUxSB	CU	SB	8	87.5	0.968246
1	32	SED	18	DRxBK	DR	BK	12	100	0.288675
2	32	SED	18	DRxBK	DR	BK	6	83.3333	0.957427
1	32	SED	18	DRxCU	DR	CU	6	100	0.408248
2	32	SED	18	DRxCU	DR	CU	3	100	Inf
1	32	SED	18	DRxDR	DR	DR	48	100	0.144338
2	32	SED	18	DRxDR	DR	DR	24	87.5	0.559017
1	32	SED	18	DRxSB	DR	SB	6	100	0.408248
2	32	SED	18	DRxSB	DR	SB	3	100	Inf
1	32	SED	18	LSxBK	LS	BK	50	100	0.141421
2	32	SED	18	LSxBK	LS	BK	25	64	0.301846
1	32	SED	18	LSxCU	LS	CU	24	100	0.204124
2	32	SED	18	LSxCU	LS	CU	12	100	Inf
1	32	SED	18	LSxLS	LS	LS	30	100	0.182574
2	32	SED	18	LSxLS	LS	LS	15	100	Inf
1	32	SED	18	LSxSB	LS	SB	12	100	0.288675
2	32	SED	18	LSxSB	LS	SB	6	100	Inf
1	32	SED	18	SBxBK	SB	BK	8	100	0.353553
2	32	SED	18	SBxBK	SB	BK	4	100	Inf
1	32	SED	18	SBxDR	SB	DR	2	100	0.707107
2	32	SED	18	SBxDR	SB	DR	1	100	Inf
1	32	SED	18	SBxLS	SB	LS	4	100	0.5
2	32	SED	18	SBxLS	SB	LS	2	50	0.866025
1	32	SED	18	SBxSB	SB	SB	64	100	0.125
2	32	SED	18	SBxSB	SB	SB	32	96.875	0.992157
1	27	SS	7	BKxBK	BK	BK	18	100	0.235702
2	27	SS	7	BKxBK	BK	BK	9	77.7778	0.666667
1	27	SS	7	BKxDR	BK	DR	10	100	0.316228
2	27	SS	7	BKxDR	BK	DR	5	100	Inf
1	27	SS	7	BKxLS	BK	LS	6	100	0.408248
2	27	SS	7	BKxLS	BK	LS	3	100	Inf
1	27	SS	7	BKxSB	BK	SB	2	100	0.707107
2	27	SS	7	BKxSB	BK	SB	1	100	Inf
1	27	SS	7	CUxBK	CU	BK	24	100	0.204124
2	27	SS	7	CUxBK	CU	BK	12	16.6667	0.241523
1	27	SS	7	CUxCU	CU	CU	6	100	0.408248
2	27	SS	7	CUxCU	CU	CU	3	100	Inf
1	27	SS	7	CUxDR	CU	DR	4	100	0.5
2	27	SS	7	CUxDR	CU	DR	2	100	Inf
1	27	SS	7	CUxLS	CU	LS	16	100	0.25
2	27	SS	7	CUxLS	CU	LS	8	87.5	0.968246
1	27	SS	7	CUxSB	CU	SB	10	100	0.316228
2	27	SS	7	CUxSB	CU	SB	5	40	0.483046
1	27	SS	7	DRxBK	DR	BK	14	100	0.267261
2	27	SS	7	DRxBK	DR	BK	7	100	Inf
1	27	SS	7	DRxCU	DR	CU	6	100	0.408248
2	27	SS	7	DRxCU	DR	CU	3	100	Inf
1	27	SS	7	DRxDR	DR	DR	42	100	0.154303
2	27	SS	7	DRxDR	DR	DR	21	90.4762	0.690066
1	27	SS	7	DRxSB	DR	SB	4	100	0.5
2	27	SS	7	DRxSB	DR	SB	2	100	Inf
1	27	SS	7	LSxBK	LS	BK	6	100	0.408248
2	27	SS	7	LSxBK	LS	BK	3	100	Inf
1	27	SS	7	LSxCU	LS	CU	18	100	0.235702
2	27	SS	7	LSxCU	LS	CU	9	100	Inf
1	27	SS	7	LSxLS	LS	LS	24	100	0.204124
2	27	SS	7	LSxLS	LS	LS	12	83.3333	0.677003
1	27	SS	7	LSxSB	LS	SB	6	100	0.408248
2	27	SS	7	LSxSB	LS	SB	3	100	Inf
1	27	SS	7	SBxBK	SB	BK	2	100	0.707107
2	27	SS	7	SBxBK	SB	BK	1	0	0.707107
1	27	SS	7	SBxDR	SB	DR	4	100	0.5
2	27	SS	7	SBxDR	SB	DR	2	50	0.866025
1	27	SS	7	SBxLS	SB	LS	2	100	0.707107
2	27	SS	7	SBxLS	SB	LS	1	100	Inf
1	27	SS	7	SBxSB	SB	SB	14	100	0.267261
2	27	SS	7	SBxSB	SB	SB	7	85.7143	0.963624
1	27	SS	8	BKxBK	BK	BK	10	100	0.316228
2	27	SS	8	BKxBK	BK	BK	5	0	0.316228
1	27	SS	8	BKxLS	BK	LS	2	100	0.707107
2	27	SS	8	BKxLS	BK	LS	1	100	Inf
1	27	SS	8	BKxSB	BK	SB	10	100	0.316228
2	27	SS	8	BKxSB	BK	SB	5	80	0.948683
1	27	SS	8	CUxBK	CU	BK	28	100	0.188982
2	27	SS	8	CUxBK	CU	BK	14	21.4286	0.234936
1	27	SS	8	CUxCU	CU	CU	10	100	0.316228
2	27	SS	8	CUxCU	CU	CU	5	80	0.948683
1	27	SS	8	CUxDR	CU	DR	20	100	0.223607
2	27	SS	8	CUxDR	CU	DR	10	100	Inf
1	27	SS	8	CUxLS	CU	LS	38	100	0.162221
2	27	SS	8	CUxLS	CU	LS	19	94.7368	0.986754
1	27	SS	8	CUxSB	CU	SB	16	100	0.25
2	27	SS	8	CUxSB	CU	SB	8	100	Inf
1	27	SS	8	DRxBK	DR	BK	12	100	0.288675
2	27	SS	8	DRxBK	DR	BK	6	100	Inf
1	27	SS	8	DRxCU	DR	CU	6	100	0.408248
2	27	SS	8	DRxCU	DR	CU	3	66.6667	0.912871
1	27	SS	8	DRxDR	DR	DR	6	100	Inf
1	27	SS	8	DRxSB	DR	SB	16	100	0.25
2	27	SS	8	DRxSB	DR	SB	8	100	Inf
1	27	SS	8	LSxBK	LS	BK	50	100	0.141421
2	27	SS	8	LSxBK	LS	BK	25	36	0.206155
1	27	SS	8	LSxCU	LS	CU	26	100	0.196116
2	27	SS	8	LSxCU	LS	CU	13	92.3077	0.980581
1	27	SS	8	LSxLS	LS	LS	8	100	0.353553
2	27	SS	8	LSxLS	LS	LS	4	50	0.612372
1	27	SS	8	LSxSB	LS	SB	6	100	0.408248
2	27	SS	8	LSxSB	LS	SB	3	66.6667	0.912871
1	27	SS	8	SBxBK	SB	BK	2	100	0.707107
2	27	SS	8	SBxBK	SB	BK	1	100	Inf
1	27	SS	8	SBxDR	SB	DR	2	100	0.707107
2	27	SS	8	SBxDR	SB	DR	1	100	Inf
1	27	SS	8	SBxLS	SB	LS	6	100	0.408248
2	27	SS	8	SBxLS	SB	LS	3	100	Inf
1	27	SS	8	SBxSB	SB	SB	4	100	0.5
2	27	SS	8	SBxSB	SB	SB	2	100	Inf
1	27	SS	9	BKxBK	BK	BK	42	100	0.154303
2	27	SS	9	BKxBK	BK	BK	21	90.4762	0.690066
1	27	SS	9	BKxDR	BK	DR	4	100	0.5
2	27	SS	9	BKxDR	BK	DR	2	100	Inf
1	27	SS	9	BKxLS	BK	LS	2	100	0.707107
2	27	SS	9	BKxLS	BK	LS	1	100	Inf
1	27	SS	9	CUxBK	CU	BK	26	100	0.196116
2	27	SS	9	CUxBK	CU	BK	13	23.0769	0.248069
1	27	SS	9	CUxCU	CU	CU	20	100	0.223607
2	27	SS	9	CUxCU	CU	CU	10	100	Inf
1	27	SS	9	CUxDR	CU	DR	14	100	0.267261
2	27	SS	9	CUxDR	CU	DR	7	100	Inf
1	27	SS	9	CUxLS	CU	LS	14	100	0.267261
2	27	SS	9	CUxLS	CU	LS	7	100	Inf
1	27	SS	9	CUxSB	CU	SB	10	100	0.316228
2	27	SS	9	CUxSB	CU	SB	5	60	0.632456
1	27	SS	9	DRxBK	DR	BK	22	100	0.213201
2	27	SS	9	DRxBK	DR	BK	11	100	Inf
1	27	SS	9	DRxCU	DR	CU	6	100	0.408248
2	27	SS	9	DRxCU	DR	CU	3	33.3333	0.57735
1	27	SS	9	DRxDR	DR	DR	16	100	0.25
2	27	SS	9	DRxDR	DR	DR	8	100	Inf
1	27	SS	9	DRxSB	DR	SB	12	100	0.288675
2	27	SS	9	DRxSB	DR	SB	6	100	Inf
1	27	SS	9	LSxBK	LS	BK	76	100	0.114708
2	27	SS	9	LSxBK	LS	BK	38	60.5263	0.23132
1	27	SS	9	LSxCU	LS	CU	8	100	0.353553
2	27	SS	9	LSxCU	LS	CU	4	100	Inf
1	27	SS	9	LSxLS	LS	LS	32	100	0.176777
2	27	SS	9	LSxLS	LS	LS	16	93.75	0.984251
1	27	SS	9	LSxSB	LS	SB	24	100	0.204124
2	27	SS	9	LSxSB	LS	SB	12	100	Inf
1	27	SS	9	SBxBK	SB	BK	6	100	0.408248
2	27	SS	9	SBxBK	SB	BK	3	100	Inf
1	27	SS	9	SBxLS	SB	LS	30	100	0.182574
2	27	SS	9	SBxLS	SB	LS	15	100	Inf
1	27	SS	9	SBxSB	SB	SB	22	100	0.213201
2	27	SS	9	SBxSB	SB	SB	11	90.9091	0.977008
1	32	SS	10	BKxBK	BK	BK	34	100	0.171499
2	32	SS	10	BKxBK	BK	BK	17	94.1176	0.985184
1	32	SS	10	BKxCU	BK	CU	2	100	0.707107
2	32	SS	10	BKxCU	BK	CU	1	100	Inf
1	32	SS	10	BKxDR	BK	DR	2	100	0.707107
2	32	SS	10	BKxDR	BK	DR	1	100	Inf
1	32	SS	10	BKxSB	BK	SB	4	100	0.5
2	32	SS	10	BKxSB	BK	SB	2	0	0.5
1	32	SS	10	CUxBK	CU	BK	4	100	0.5
2	32	SS	10	CUxBK	CU	BK	2	0	0.5
1	32	SS	10	CUxCU	CU	CU	36	100	0.166667
2	32	SS	10	CUxCU	CU	CU	18	100	Inf
1	32	SS	10	CUxDR	CU	DR	34	100	0.171499
2	32	SS	10	CUxDR	CU	DR	17	100	Inf
1	32	SS	10	CUxLS	CU	LS	18	100	0.235702
2	32	SS	10	CUxLS	CU	LS	9	100	Inf
1	32	SS	10	CUxSB	CU	SB	2	100	0.707107
2	32	SS	10	CUxSB	CU	SB	1	100	Inf
1	32	SS	10	DRxBK	DR	BK	18	100	0.235702
2	32	SS	10	DRxBK	DR	BK	9	88.8889	0.971825
1	32	SS	10	DRxCU	DR	CU	8	100	0.353553
2	32	SS	10	DRxCU	DR	CU	4	75	0.935414
1	32	SS	10	DRxDR	DR	DR	28	100	0.188982
2	32	SS	10	DRxDR	DR	DR	14	85.7143	0.681385
1	32	SS	10	DRxSB	DR	SB	24	100	0.204124
2	32	SS	10	DRxSB	DR	SB	12	100	Inf
1	32	SS	10	LSxBK	LS	BK	10	100	0.316228
2	32	SS	10	LSxBK	LS	BK	5	100	Inf
1	32	SS	10	LSxCU	LS	CU	36	100	0.166667
2	32	SS	10	LSxCU	LS	CU	18	94.4444	0.986013
1	32	SS	10	LSxLS	LS	LS	20	100	0.223607
2	32	SS	10	LSxLS	LS	LS	10	100	Inf
1	32	SS	10	LSxSB	LS	SB	26	100	0.196116
2	32	SS	10	LSxSB	LS	SB	13	100	Inf
1	32	SS	10	SBxBK	SB	BK	10	100	0.316228
2	32	SS	10	SBxBK	SB	BK	5	100	Inf
1	32	SS	10	SBxDR	SB	DR	4	100	0.5
2	32	SS	10	SBxDR	SB	DR	2	100	Inf
1	32	SS	10	SBxLS	SB	LS	4	100	0.5
2	32	SS	10	SBxLS	SB	LS	2	100	Inf
1	32	SS	10	SBxSB	SB	SB	32	100	0.176777
2	32	SS	10	SBxSB	SB	SB	16	87.5	0.684653
1	32	SS	11	BKxBK	BK	BK	36	100	0.166667
2	32	SS	11	BKxBK	BK	BK	18	66.6667	0.372678
1	32	SS	11	BKxCU	BK	CU	20	100	0.223607
2	32	SS	11	BKxCU	BK	CU	10	60	0.447214
1	32	SS	11	BKxSB	BK	SB	12	100	0.288675
2	32	SS	11	BKxSB	BK	SB	6	16.6667	0.341565
1	32	SS	11	CUxBK	CU	BK	34	100	0.171499
2	32	SS	11	CUxBK	CU	BK	17	0	0.171499
1	32	SS	11	CUxCU	CU	CU	30	100	0.182574
2	32	SS	11	CUxCU	CU	CU	15	93.3333	0.983192
1	32	SS	11	CUxDR	CU	DR	8	100	0.353553
2	32	SS	11	CUxDR	CU	DR	4	50	0.612372
1	32	SS	11	CUxLS	CU	LS	26	100	0.196116
2	32	SS	11	CUxLS	CU	LS	13	76.9231	0.543021
1	32	SS	11	CUxSB	CU	SB	18	100	0.235702
2	32	SS	11	CUxSB	CU	SB	9	88.8889	0.971825
1	32	SS	11	DRxBK	DR	BK	8	100	0.353553
2	32	SS	11	DRxBK	DR	BK	4	75	0.935414
1	32	SS	11	DRxCU	DR	CU	8	100	0.353553
2	32	SS	11	DRxCU	DR	CU	4	100	Inf
1	32	SS	11	DRxDR	DR	DR	28	100	0.188982
2	32	SS	11	DRxDR	DR	DR	14	57.1429	0.361873
1	32	SS	11	DRxSB	DR	SB	22	100	0.213201
2	32	SS	11	DRxSB	DR	SB	11	100	Inf
1	32	SS	11	LSxBK	LS	BK	60	100	0.129099
2	32	SS	11	LSxBK	LS	BK	30	60	0.258199
1	32	SS	11	LSxCU	LS	CU	16	100	0.25
2	32	SS	11	LSxCU	LS	CU	8	75	0.661438
1	32	SS	11	LSxLS	LS	LS	8	100	0.353553
2	32	SS	11	LSxLS	LS	LS	4	75	0.935414
1	32	SS	11	LSxSB	LS	SB	20	100	0.223607
2	32	SS	11	LSxSB	LS	SB	10	80	0.67082
1	32	SS	11	SBxBK	SB	BK	6	100	0.408248
2	32	SS	11	SBxBK	SB	BK	3	66.6667	0.912871
1	32	SS	11	SBxDR	SB	DR	4	100	0.5
2	32	SS	11	SBxDR	SB	DR	2	50	0.866025
1	32	SS	11	SBxLS	SB	LS	8	100	0.353553
2	32	SS	11	SBxLS	SB	LS	4	100	Inf
1	32	SS	11	SBxSB	SB	SB	40	100	0.158114
2	32	SS	11	SBxSB	SB	SB	20	95	0.987421
1	32	SS	12	BKxBK	BK	BK	14	100	0.267261
2	32	SS	12	BKxBK	BK	BK	7	100	Inf
1	32	SS	12	BKxDR	BK	DR	4	100	0.5
2	32	SS	12	BKxDR	BK	DR	2	100	Inf
1	32	SS	12	BKxSB	BK	SB	6	100	0.408248
2	32	SS	12	BKxSB	BK	SB	3	0	0.408248
1	32	SS	12	CUxBK	CU	BK	4	100	0.5
2	32	SS	12	CUxBK	CU	BK	2	0	0.5
1	32	SS	12	CUxCU	CU	CU	28	100	0.188982
2	32	SS	12	CUxCU	CU	CU	14	57.1429	0.361873
1	32	SS	12	CUxDR	CU	DR	6	100	0.408248
2	32	SS	12	CUxDR	CU	DR	3	100	Inf
1	32	SS	12	CUxLS	CU	LS	8	100	0.353553
2	32	SS	12	CUxLS	CU	LS	4	100	Inf
1	32	SS	12	CUxSB	CU	SB	12	100	0.288675
2	32	SS	12	CUxSB	CU	SB	6	100	Inf
1	32	SS	12	DRxBK	DR	BK	18	100	0.235702
2	32	SS	12	DRxBK	DR	BK	9	88.8889	0.971825
1	32	SS	12	DRxCU	DR	CU	4	100	0.5
2	32	SS	12	DRxCU	DR	CU	2	50	0.866025
1	32	SS	12	DRxDR	DR	DR	4	100	0.5
2	32	SS	12	DRxDR	DR	DR	2	100	Inf
1	32	SS	12	DRxSB	DR	SB	22	100	0.213201
2	32	SS	12	DRxSB	DR	SB	11	90.9091	0.977008
1	32	SS	12	LSxCU	LS	CU	8	100	0.353553
2	32	SS	12	LSxCU	LS	CU	4	100	Inf
1	32	SS	12	LSxLS	LS	LS	28	100	0.188982
2	32	SS	12	LSxLS	LS	LS	14	100	Inf
1	32	SS	12	LSxSB	LS	SB	8	100	0.353553
2	32	SS	12	LSxSB	LS	SB	4	100	Inf
1	32	SS	12	SBxBK	SB	BK	12	100	0.288675
2	32	SS	12	SBxBK	SB	BK	6	50	0.5
1	32	SS	12	SBxDR	SB	DR	2	100	0.707107
2	32	SS	12	SBxDR	SB	DR	1	0	0.707107
1	32	SS	12	SBxLS	SB	LS	12	100	0.288675
2	32	SS	12	SBxLS	SB	LS	6	83.3333	0.957427
1	32	SS	12	SBxSB	SB	SB	58	100	0.131306
2	32	SS	12	SBxSB	SB	SB	29	68.9655	0.306382
